# Supplementary material for: miRNAs Dysregulated in Human Papillomavirus-Associated Benign Prostatic Lesions and Prostate Cancer
Source: Cancers (Basel). 2024 Dec 25;17(1):26. doi: 10.3390/cancers17010026 (PMC11718816; doi:10.3390/cancers17010026)
Supplement: Supplementary file 1 [file cancers-17-00026-s001.zip]

Archive with 1 entries (1 files):
- cancers-3342714-supplementary.pdf
